# Supplementary material for: Structural and Evolutionary Analysis of Proteins Endowed with a Nucleotidyltransferase, or Non-canonical Palm, Catalytic Domain
Source: J Mol Evol. 2024 Sep 19;92(6):799–814. doi: 10.1007/s00239-024-10207-7 (PMC11646218; doi:10.1007/s00239-024-10207-7)
Supplement: Supplementary file 6 — Supplementary file6 (XLSX 13 kb) [file 239_2024_10207_MOESM6_ESM.xlsx]

## Sheet: Hoja1
PDB	Enzyme	Organism	Domain	Resolution Å	Function	PFAM
2BPG	DNA polymerase Beta	Rattus norvegicus	Eukaryote	3.6	DNA repair	PF14716/PF14791/PF14792/PF10391
4M9G	DNA polymerase Beta	Homo sapiens	Eukaryote	2	DNA repair	PF14716/PF14791/PF14792/PF10391
4P4M	DNA polymerase Beta	Leishmania infantum	Eukaryote	1.92	DNA repair	PF14791/PF14792/PF10391
2PFO	DNA polymerase Lambda	Homo sapiens	Eukaryote	2	DNA repair	PF14716/PF14791/PF14792/PF10391
6IPM	DNA polymerase Mu	Homo sapiens	Eukaryote	1.72	DNA repair	PF14716/PF14791/PF14792/PF10391
1JMS	DNA nucleotidylexotransferase	Mus musculus	Eukaryote	2.5	DNA repair	PF14716/PF14791/PF10391/PF01909
2W9M	Polymerase X	Deinococcus radiodurans	Bacteria	2.46	DNA repair	PF14716/PF14791/PF14520
3AU2	Polymerase X	Thermus thermophilus	Bacteria	1.4	DNA repair	PF02811/PF14716/PF14791/PF14520
2M2T	Pol X	African swine fever virus	dsDNA virus	NMR	DNA repair	PF14791/PF01909
5HC9	CCA-adding enzyme	Thermotoga maritima	Bacteria	2.9	RNA-modifying	PF12627/PF01743
4WBY	CCA-adding enzyme	Aquifex aeolicus	Bacteria	1.5	RNA-modifying	PF01743
1MIV	CCA-adding enzyme	Geobacillus stearothermophilus	Bacteria	3.5	RNA-modifying	PF13735/PF12627/PF17043
3AQK	Poly(A) polymerase	Escherichia coli	Bacteria	3.65	RNA-modifying
4X4W	CCA-adding enzyme	Homo sapiens (Mitochondrial)	Eukaryote	1.9	RNA-modifying	PF12627/PF01743
1OU5	CCA-adding enzyme	Homo sapiens	Eukaryote	3.4	RNA-modifying	PF12627/PF01743
6W3I	Terminal nucleotidyltransferase 5C FAM46C	Homo sapiens	Eukaryote	3.8	RNA-modifying	PF07984
6JYJ	Terminal nucleotidyltransferase 5B FAM46B	Xenopus tropicalis	Eukaryote	2.69	RNA-modifying	PF07984
2GAF	Poly(A) polymerase	Vaccinia virus	dsDNA virus	2.4	RNA-modifying	PF12630/PF12629
4P37	Polyadenylate synthase	Megavirus chilensis	dsDNA virus	2.24	RNA-modifying	PF19244/PF21649
4WSE	Polyadenylate synthase	Acanthamoeba polyphaga mimivirus	dsDNA virus	2.84	RNA-modifying	PF19244/PF21649
1F5A	Poly(A) polymerase	Bos taurus	Eukaryote	2.5	RNA-modifying	PF04926/PF04928/PF01909
4LT6	Poly(A) polymerase Gamma	Homo sapiens	Eukaryote	2.79	RNA-modifying	PF04926/PF20750/PF04928
1FA0	Poly(A) polymerase	Saccharomyces cerevisiae	Eukaryote	2.6	RNA-modifying	PF04926/PF04928/PF01909
4E7X	RNA terminal U-transferase	Schizosaccharomyces pombe	Eukaryote	3.2	RNA-modifying	PF03828/PF01909
2Q0D	Terminal uridylyl transferase 4	Trypanosoma brucei	Eukaryote	2	RNA-modifying	PF03828
6LBJ	Terminal nucleotidyltransferase GLD-2	Mus musculus	Eukaryote	2.7	RNA-modifying	PF03828
6YWO	CutA ribosyl transferase	Thermothielavoides terrestris	Eukaryote	1.9	RNA-modifying	PF03828/PF01909
4FH5	Cid1 poly(U) polymerase	Schizosaccharomyces pombe	Eukaryote	2.3	RNA-modifying	PF03828/PF01909
2BS1	Terminal urydyliltransferase 2	Trypanosoma brucei	Eukaryote	2.05	RNA-modifying	PF03828/PF18528
5W0B	Terminal uridylyl transferase 7	Homo sapiens	Eukaryote	2.61	RNA-modifying	PF19088/PF03828/PF00098
4AT7 (chain A)	Interleukin enhancer-binding factor 2	Mus musculus	Eukaryote	1.9	RNA-binding	PF03828/PF01909
4AT7 (chain B)	Interleukin enhancer-binding factor 3	Mus musculus	Eukaryote	1.9	RNA-binding	PF20965/PF07528
3NYB	Poly(A) RNA polymerase TRAMP	Saccharomyces cerevisiae	Eukaryote	2.7	RNA-modifying	PF20965/PF07528
7LJL	CD-Ntase	Enterobacter cloacae	Bacteria	1.45	Immune signaling	PF18144
4XJ1	Cyclic GMP-ATP synthase DncV	Vibrio cholerae	Bacteria	1.77	Immune signaling	PF21713/PF21654
6E0K	c-UMP-AMP synthase CdnE	Rhodothermus marinus	Bacteria	1.6	Immune signaling	PF01909
4KB6	cGAMP synthase	Sus scrofa	Eukaryote	3.08	Immune signaling	PF03281/PF20266
4LEY	cGAMP synthase	Mus musculus	Eukaryote	2.5	Immune signaling	PF03281/PF20266
4IG8	Oligoadenylate synthetase 1	Homo sapiens	Eukaryote	2.7	Immune signaling	PF10421/PF01909
4X4P	CCA-adding enzyme	Archaeoglobus fulgidus	Archaea	3	RNA-modifying	PF2113/PF01909/PF09249
1KNY	Kanamycin nucleotydiltransferase	Staphyloccocus aureus	Bacteria	2.5	Antibiotic-modifying	PF07827
2PBE	Aminoglycoside adenyltransferase	Bacillus subtilis	Bacteria	2.65	Antibiotic-modifying	PF04439
3JZ0	Lincosamide antibiotic adenylyltransferase	Enterococcus faecium	Bacteria	2	Antibiotic-modifying	PF21418
5G4A	Aminoglycoside adenyltransferase	Salmonella enterica	Bacteria	1.9	Antibiotic-modifying	PF13427/PF01909
4WQK	2''-aminoglycoside nucleotidyltransferase	Klebsiella pneumoniae	Bacteria	1.48	Antibiotic-modifying	PF10706
1V4A	Glutamine synthetase adenylyltransferase N-term	Escherichia coli	Bacteria	2	Nitrogen assimilation	PF08335/PF03710
3K7D	Glutamine synthetase adenylyltransferase C-term	Escherichia coli	Bacteria	2.4	Nitrogen assimilation	PF08335/PF03710
1VJ7	Bifunctional RelA/SpoT homolog	Streptococcus dysgalactiae	Bacteria	2.1	pp(G)pp synthesis	PF01966
2BE3	GTP pyrophopsphokinase	Streptococcus pneumoniae	Bacteria	2.4	pp(G)pp synthesis	PF04607
6YXA	Bifunctional RelA/SpoT homolog	Bacillus subtilis	Bacteria	3.9	pp(G)pp synthesis	PF04991
6KAK	Fukutin-related protein	Homo sapiens	Eukaryote	2.06	Ribitol-phosphate transferase	PF02410
4WCW	Ribosomal silencing factor RsfS	Mycobacterium tuberculosis	Bacteria	2.1	Protein-binding	PF02410
6SJ5	Ribosomal silencing factor RsfS	Staphylococcus aureus	Bacteria	2.27	Protein-binding	PF08843
6J7S	Guanylyltransferase-like toxin	Mycobacterium tuberculosis	Bacteria	2.1	Specialized nucleotidyltransferase	PF08843
5UVD	Nucleotidyltransferase-like protein	Paracoccidioides brasiliensis Pb18	Bacteria	1.86	Specialized nucleotidyltransferase	PF09139
6IG2	Phosphatidate cytidylyltransferase (mitochondrial)	Schizosaccharomyces pombe 972h-	Eukaryote	2.88	Specialized nucleotidyltransferase	PF09139
7ECD	Phosphatidate cytidylyltransferase	Firmicutes bacterium CAG:884	Bacteria	2.6	Specialized nucleotidyltransferase	PF10706
2HPI	DNA polymerase III Alpha subunit	Thermus aquaticus	Bacteria	3	Genomic replication	PF02811/PF07733/PF01336/PF14579/PF17657
2HQA	DNA polymerase III Alpha subunit	Escherichia coli	Bacteria	2.6	Genomic replication	PF02811/PF07733/PF14579/PF17657
5LEW	DNA polymerase III Alpha subunit	Mycobacterium tuberculosis H37Rv	Bacteria	2.8	Genomic replication	PF02811/PF07733/PF17657/PF14579
3F2C	DNA PolC	Geobacillus kaustophilus	Bacteria	2.5	Genomic replication	PF07733/PF14579/PF01336//PF17657
