# Supplementary material for: Structural and Evolutionary Analysis of Proteins Endowed with a Nucleotidyltransferase, or Non-canonical Palm, Catalytic Domain
Source: J Mol Evol. 2024 Sep 19;92(6):799–814. doi: 10.1007/s00239-024-10207-7 (PMC11646218; doi:10.1007/s00239-024-10207-7)
Supplement: Supplementary file 7 — Supplementary file7 (XLSX 87 kb) [file 239_2024_10207_MOESM7_ESM.xlsx]

## Sheet: Hoja1
RMSD	2HPI	2HQA	5LEW	3F2C	2BPG	4M9G	4P4M	2PFO	2GAF	2M2T	1MIV	4X4P	1F5A	4LT6	1FA0	1KNY	1JMS	6IPM	4E7X	2Q0D	7LJL	6LBJ	4KB6	4LEY	6YWO	4FH5	3AQK	4IG8	4XJ1	1OU5	4X4W	2W9M	3AU2	4P37	4WSE	2PBE	1V4A	5HC9	3NYB	5G4A	2B51	5W0B	6E0K	4WBY	3K7d	3JZ0	2BE3	1VJ7	6YXA
2HPI
2HQA	2.54
5LEW	2.45	2.55
3F2C	2.6	3.37	2.72
2BPG	3.72	3.45	3.46	3.18
4M9G	3.15	3.33	3.09	5.33	2.43
4P4M	4.29	3.81	3.88	5.36	1.31	2.33
2PFO	3.95	3.41	3.56	2.99	2.11	2.23	1.49
2GAF	4.55	3.89	6.11	4.17	4.68	4.82	4	4.68
2M2T	3.86	4.19	3.81	4.46	2.52	2.66	2.71	2.65	3.78
1MIV	6.4	3.57	3.56	4.79	3.08	3.9	2.95	3.19	3.29	2.91
4X4P	3.43	3.6	3.37	5.51	2.87	2.71	3.25	3.64	3.92	3.22	3.49
1F5A	5.08	4.35	4.51	3.92	3.94	2.38	2.13	2.41	4.62	3.08	4	4.08
4LT6	4.51	4.08	4.43	4.59	2.42	2.55	2.36	3.16	4.49	3.28	3.35	3.3	1.5
1FA0	6.16	4.5	4.53	4.79	2.53	3.82	2.12	3.43	4.25	2.74	3.45	3.82	1.64	2.03
1KNY	3.66	4.41	4.42	4.17	2.48	2.34	2.53	2.45	4.78	2.85	3.8	3.94	2.66	2.59	2.59
4I2I/1JMS	4.12	5.26	4.05	4.49	2.58	2.91	1.99	1.97	4.28	2.47	2.43	3.09	3.38	2.18	2.33	2.26
6IPM	3.57	4.09	3.45	2.99	2.76	2.95	1.89	1.86	3.55	2.53	2.57	4.73	2.71	4.19	2.22	2.27	1.37
4E7X	3.29	3.86	3.22	4.12	2.05	2.08	2	2.17	3.18	3.11	3.23	2.38	2.38	2.08	2.23	3.33	2.06	2.12
2Q0D	3.86	4.15	3.81	3.81	2.33	2.44	2.38	2.46	5.09	3.11	2.83	2.85	2.42	2.49	2.32	2.04	2.58	2.94	1.82
7LJL	4.45	3.9	4.35	3.56	2.6	2.8	2.77	2.67	5.38	3.06	4.42	2.9	2.73	2.57	2.83	2.67	2.86	4.01	2.35	2.73
6LBJ	4.46	5.06	4.62	4.8	2.6	2.62	2.96	3.06	5.08	3.74	2.6	3.04	3.47	2.99	3.11	2.46	2.77	2.94	1.88	2.12	2.86
4KB6	3.73	3.77	4.02	3.31	3.16	2.75	3.21	2.81	4.09	3.94	3.21	3.11	3.43	3.15	3.52	3.67	3.34	2.72	2.77	2.52	3.02	2.99
4LEY	3.83	3.96	4.15	3.62	3.59	2.79	3.13	3.4	4.06	4.12	4.09	3.12	3.42	2.93	3.27	2.84	3.3	3.04	2.81	2.38	3.21	2.76	0.99
6YWO	4.03	4.49	4.4	3.63	2.59	2.98	3.4	3.45	5.29	2.96	3.03	2.85	3.08	2.57	2.79	3.06	2.68	2.54	1.73	1.79	2.68	1.58	2.73	2.61
4FH5	3.39	3.97	3.38	3.87	2.39	2.34	2.13	2.25	3.54	2.55	2.89	2.73	2.79	2.32	2.6	3.12	2.33	2.09	0.87	1.96	2.55	2.24	2.76	3.09	1.66
3AQK	5.62	5.92	5.37	5.02	3.21	3.41	3.76	2.57	4.07	2.87	2.82	4.03	3.35	3.6	3.64	4.1	3.28	3.06	3.24	3.09	3.94	3.23	3.22	3.67	3.68	3.49
4IG8	4.93	5.02	3.75	4.07	2.47	2.66	2.59	2.81	5.12	3.27	3.71	2.9	3.42	2.83	3.08	2.47	3.3	2.91	2.75	2.37	2.74	2.71	2.53	2.46	2.87	2.71	4.47
4XJ1	5.88	5.02	3.87	3.77	2.91	2.77	2.87	2.74	3.76	3.48	3.68	3.38	3.59	3.63	3.32	2.33	2.53	2.8	2.56	2.56	3.06	2.61	3.06	3.06	2.36	2.42	3.45	2.63
1OU5	5.53	5.87	5.39	4.75	2.94	3.31	3.8	3.5	4.08	3.78	2.5	3.95	4.23	4.42	3.91	4.52	3.15	3.15	3.54	3.45	3.67	3.99	3.74	3.46	3.59	4.6	2.67	3.7	4.45
4X4W	5.25	4.51	5.14	5.42	3.02	5.35	2.84	2.91	4.16	3.7	2.31	3.48	4.26	3.51	3.97	4.56	3.01	3.15	3.7	3.59	4.58	3.25	3.83	3.77	4.32	4.32	2.91	3.93	3.74	1.26
2W9M	5.26	4.11	4.84	3.93	1.84	2.05	2.12	1.91	3.7	2.34	2.33	2.55	3.31	3.35	3.17	2.38	2.08	1.84	3.38	3.52	2.48	3.65	4.63	4.71	3.33	4.05	2.56	2.81	4.7	2.67	5.3
3AU2	5.05	3.74	3.64	4.33	2.29	2.09	2.78	2.74	3.65	2.52	2.73	3.17	3.54	3.58	3.36	2.49	2.32	2.5	3.53	3.69	3.25	2.94	2.83	3.03	3.92	2.77	3.15	2.89	4.64	2.98	3.08	1.87
4P37	4.4	4.97	3.99	4.56	3.96	3.88	4.19	4.66	3.5	3.73	4.31	3.54	4.13	4.47	4.07	4.84	3.77	4.33	4.13	3.42	4.56	3.87	3.79	3.44	3.34	4.26	3.6	4.36	3.51	3.79	3.78	3.05	4.14
4WSE	5.22	4.68	4.72	4.09	4.94	3.36	4.2	4.04	3.42	3.44	5	3.31	3.53	3.37	4.5	3.53	3.98	3.71	4.65	3.51	4.44	4.02	4.6	4.62	3.52	4.5	3.77	4.57	3.44	4.02	3.94	3.29	4.35	1.21
2PBE	3.55	4.69	3.49	3.21	3.21	3.34	2.76	3.31	3.26	3.31	3.2	3.46	2.59	2.44	2.42	5.49	3.49	3.27	2.98	3.51	2.97	3.69	3.05	3.35	6.3	3.5	2.92	3.65	3.12	4.11	3.2	3.68	3.16	3.57	3.22
1V4A	5.03	4.28	3.51	4.28	3.32	3.88	5.04	3.13	3.25	3.58	3.72	3.87	4.78	4.07	4.34	4.37	3.17	4.94	4.23	4.23	4.77	3.94	5.05	5.22	4.39	4.27	4.68	4.58	4.64	5.51	4.85	3.73	3.23	5.36	4.43	3.52
5HC9	4.53	5.85	4.36	4.2	2.4	2.73	2.58	2.69	3.89	2.97	3.28	3.56	4.45	4.24	3.14	3.81	2.92	2.73	2.8	2.73	3.28	3.49	3.41	4.46	3.27	2.76	3.07	3.29	3.25	3.17	3.42	3.96	2.86	3.44	3.32	3.07	4.14
3NYB	4.21	4.09	3.92	4.14	2.47	2.37	1.97	2.33	3.61	2.97	3.24	3.54	3.78	3.35	3.53	2.65	2.61	2.45	2.88	2.69	3.3	2.63	3.32	2.95	2.17	2.86	4.42	3.3	2.43	3.95	3.64	4.74	3.97	4.57	4.61	3.42	4.9	3.79
5G4A	4.52	5.71	4.87	4.58	3.27	2.73	2.91	2.87	3.52	3.61	3.69	3.64	3.57	3.52	3.35	4.99	3.15	3.28	3.66	4.21	3.16	3.28	3.15	3.01	3.47	3.37	4.2	2.83	3.33	4.17	4.03	5.36	3.08	4.21	3.79	2.6	5.12	3.86	4.77
2B51	4.28	4.48	4.37	4.44	3.03	3.11	3.45	3.45	5.15	3.18	2.63	3.16	3.52	3.31	3.05	2.74	3.28	2.84	1.98	1.62	2.74	1.87	2.89	2.8	2.21	2.07	3.16	2.46	2.57	3.69	4.1	3.53	3.86	4.15	3.81	3.88	3.61	2.82	2.9	4.12
5W0B	4.16	5.53	4.74	4.4	2.62	3.18	2.55	2.57	5.34	2.9	3.35	3.04	2.84	2.65	2.91	3.08	2.68	2.57	1.75	2.08	2.77	1.69	2.92	2.95	1.51	1.96	3.66	2.85	2.59	3.78	3.54	3.25	3.71	5.14	3.75	3.56	4.32	3.14	2.32	2.96	1.89
6E0K	4.88	4.04	4.69	5.39	2.79	4.14	2.86	3.97	3.81	3.71	3.31	3.1	3.11	2.91	2.95	2.94	2.55	4.57	2.62	3.12	2.64	3.18	3.61	3.71	3.11	2.81	3.59	3.12	3.19	4.08	3.8	2.99	2.98	3.83	4.64	3.22	4.54	3.76	3.62	3.84	2.86	3.1
4WBY	5.5	3.51	5.13	3.97	3.13	3.62	3.08	3.09	3.13	2.75	2.65	3.32	4.04	3.7	2.94	3.82	2.67	2.39	2.77	2.81	3.88	2.96	3.77	3.67	2.75	2.81	2.81	3.17	3.93	2.87	3.1	2.96	2.63	3.62	3.69	3.29	5.16	2.77	3.55	4.48	2.62	2.92	3.55
3K7D	5.6	4.03	4.41	4.88	3.22	3.26	3.07	3.22	5.4	4.15	4.03	4.58	4.92	4.48	4.2	4.65	3.45	3.28	4.21	3.98	4.49	4.4	4.64	4.96	4.23	3.92	5.04	4.71	3.93	4.19	4.77	4.25	3.52	5.05	4.71	4.15	2.2	4.33	4.31	5.3	4.37	4.49	4.36	4.08
3JZ0	4.31	5.11	4.74	3.51	2.94	2.45	2.76	3.15	3.22	2.9	4.19	3.98	3.59	4.24	3.17	3.83	2.85	3.09	3.51	3.15	3.51	3.58	3.38	3.71	4.42	3.77	3.61	3.7	3.37	4.3	4.33	3.6	3.36	3.06	3	2.94	5.13	4.26	3.51	5.34	4.8	4.88	3.47	3.44	4.11
2BE3	4.13	5.12	4.13	3.88	2.47	2.72	2.85	2.91	3.69	2.86	3.43	2.84	3.29	3.2	3.14	2.68	2.9	3.04	3.22	3.57	2.91	3.08	2.88	2.98	3.67	3.32	2.17	3.51	3.22	2.67	2.81	2.44	2.58	4.19	4.23	2.49	3.47	2.75	3.12	3.14	3.35	3.36	3	2.96	3.67	3.39
1VJ7	4.23	3.06	3.9	3.76	2.63	2.49	2.54	2.89	3.33	2.4	2.59	3.36	3.14	3.83	3.67	2.51	3.87	3.82	3.29	3.99	3.24	3.01	3.33	3.55	3.03	3.54	3.51	3.4	3.47	3.59	3.75	2.88	2.7	4.06	3.86	2.86	3.11	2.97	2.88	3.35	3.49	2.64	3.17	3.07	3.37	4.06	2.24
6YXA	5.76	5.49	4.47	4	2.58	2.67	3.07	3.21	3.64	3.02	3.02	2.89	3.28	3.4	3.36	4.01	4.08	3.41	2.6	3.95	3.47	3	3.16	2.95	3.55	2.68	3.05	3.22	3.43	3.27	3.5	5.31	2.86	5.46	4.45	2.85	5.3	4.5	3.74	4.29	3.66	3.31	3.17	3.21	4.89	2.33	2.35	0.97
6W3I	4.73	2.87	5.04	4.2	3.453	3.34	3.31	2.84	3.9	3.84	3.35	3.96	3.66	4.11	3.92	4.26	3.19	3.13	3.81	4.56	3.7	4.78	4.02	3.79	4.73	3.88	3.32	3.83	2.96	3.4	3.87	2.99	3.08	3.62	4.14	2.64	5.03	3.67	4.74	3.62	4.29	3.83	2.92	3.78	4.9	4.8	3.23	3.58	3.14
6JYJ	3.93	5.55	3.67	4.35	2.8	3.3	3.42	2.91	3.86	3.52	3.78	4.08	4.02	3.81	3.84	3.66	2.96	3.35	3.81	4.83	3.22	4.31	3.67	4.08	4.52	3.53	3.37	3.71	4.78	3.66	3.78	2.89	2.44	4.53	4.12	2.75	4.52	3.78	4.45	3.26	4.46	3.72	3.04	3.67	4.78	4.49	2.84	3.77	2.58
4AT7A	2.92	3.58	3.32	3.67	4.86	2.86	3.35	3	4.16	2.79	3.39	2.37	2.86	2.67	2.69	3.07	4.29	3.91	2.58	2.89	2.78	2.97	3.06	3.16	3.02	2.71	3.22	3.01	3.67	4.27	4.39	2.9	3.75	3.33	3.58	6.06	4.91	3.07	3.22	3.13	2.92	3.08	3.29	3.48	5.48	2.49	3.38	3.69	4.23
4AT7B	3.94	4.12	3.54	4.11	3.14	4.03	4.33	4.03	4.05	3.78	3.56	2.14	2.34	2.38	2.33	3.11	3.88	3.72	2.18	2.64	2.65	3.52	2.85	3	3.1	2.63	3.11	3.1	3.7	4.52	3.67	3.79	4.43	4.6	3.77	3.59	4.47	3.2	3.63	2.97	3.4	3.14	2.93	3.26	4.77	3.22	3.03	3.51	4.71
6KAK	5.27	4.15	5.5	3.62	3.66	3.62	3.74	3.68	3.52	3.34	3.15	3.14	3.53	3.95	3.51	3.62	3.72	3.68	3.45	3.61	3.15	3.75	2.86	3.04	4.3	3.35	5.56	3.27	3.34	2.99	3.58	4.7	4.01	3.39	3.15	3.79	4.57	3	4.41	4.13	3.57	4.2	3.2	3.33	4.52	3.73	3.4	3.3	5.09
4WCW	3.48	3.31	2.67	2.32	3.06	3.09	3.29	3.16	3.54	3.7	3.29	3.42	3.49	3.05	3.33	2.85	2.86	2.82	2.91	3.37	2.88	3.13	3.74	3.18	3.47	3.05	3.11	3.21	2.83	3.53	3.39	2.94	3.33	1.89	1.83	2.99	3.65	2.91	3.71	3.3	3.59	3.41	3.18	3.44	3.65	3.08	2.91	3.1	2.77
6SJ5	2.55	3.26	2.54	2.4	2.98	2.79	3.21	2.76	3.35	3.56	3.02	3.12	3.21	3.26	3.03	2.34	2.64	3.03	2.66	3.25	2.96	2.91	3.52	3.37	3.41	2.85	3.13	3.37	2.49	3.33	3.16	2.95	3.11	1.9	2.02	2.96	3.86	2.8	2.91	3.17	3.54	3.34	2.94	2.89	3.77	3.18	2.62	2.59	1.74
6J7S	3.83	5.58	3.6	3.69	2.88	3.25	3.5	3.21	3.28	2.81	3.73	2.98	3.8	3.05	3.18	2.79	3.36	3.11	3.67	3.96	3.58	3.08	3.38	3.34	3.4	3.47	3.82	3.74	3.38	4.34	4.37	2.88	2.94	3.32	3.54	3.4	4.26	3.48	3.74	4.78	3.84	2.83	3.99	3.84	4.41	3.72	3.01	3.08	3.34
5UVD	3.62	3.76	3.76	3.82	3.58	3.15	4.23	3.88	4.22	3.13	2.94	3.34	3.16	3.37	4.3	3.4	3.72	3.39	3.35	3.92	3.27	3.1	2.63	3.25	2.96	3.68	3.02	3.2	3.33	3.55	3.14	3.64	3.17	2.89	3.01	4.13	3.59	3.13	4.14	4.92	4.24	3.9	4.02	3.78	4.31	3.93	3.27	3.35	3.27
6IG2	3.66	5.47	4.1	5.81	3.56	3.71	5.15	3.27	4.18	3.58	3.86	4.25	3.52	3.38	4.51	3.31	3.45	3.52	4.13	4.08	4.04	3.68	4.07	4.2	4.84	4.33	3.71	3.93	3.62	4.32	4.42	3.95	3.71	5.29	3.46	3.17	3.37	4.07	4.12	2.95	4.34	4.37	3.8	3.75	3.75	3.28	4.33	3.11	3.18
7ECD	4.21	5.31	4.21	3.59	3.39	4.3	3.66	3.95	4.41	3.42	4.31	4.17	3.04	2.98	3.28	3.6	3.44	3.65	3.54	4.04	3.05	3.94	3.67	4.23	3.72	4.05	4.13	3.6	4.82	3.86	4.58	3.47	3.79	3.77	3.85	3.07	3.73	4.07	4.01	2.99	3.23	4.24	4.23	4.14	3.93	3.37	3.95	2.83	3.05
4WQK	2.56	2.77	2.58	3.07	2.42	1.97	2.73	2.74	2.91	3.23	3.11	3	3.36	3.33	3.33	3.33	2.76	2.86	3.12	2.84	3.05	3.26	4.39	5.02	3.58	3.07	3.48	5.22	3.17	4.11	3.86	2.6	2.78	3.11	2.91	2.89	3.67	3.05	4.02	5.01	3.15	3.57	3.65	3.99	3.66	2.99	2.74	2.04	1.69
# superimposed residues	2HPI	2HQA	5LEW	3F2C	2BPG	4M9G	4P4M	2PFO	2GAF	2M2T	1MIV	4X4P	1F5A	4LT6	1FA0	1KNY	1JMS	6IPM	4E7X	2Q0D	7LJL	6LBJ	4KB6	4LEY	6YWO	4FH5	3AQK	4IG8	4XJ1	1OU5	4X4W	2W9M	3AU2	4P37	4WSE	2PBE	1V4A	5HC9	3NYB	5G4A	2B51	5W0B	6E0K	4WBY	3K7d	3JZ0	2BE3	1VJ7	6YXA
2HPI
2HQA	503
5LEW	500	553
3F2C	398	450	450
2BPG	94	102	96	99
4M9G	91	88	92	93	309
4P4M	107	98	100	109	228	221
2PFO	95	100	103	94	293	264	215
2GAF	107	112	111	117	115	117	90	113
2M2T	83	85	87	78	150	145	145	152	92
1MIV	129	97	98	124	89	87	80	91	98	92
4X4P	107	107	111	137	99	93	102	103	100	97	123
1F5A	97	121	129	109	116	98	99	99	120	94	142	310
4LT6	126	113	132	111	100	101	103	107	116	96	126	273	457
1FA0	121	134	131	123	106	125	100	115	114	87	130	299	448	436
1KNY	84	87	92	94	94	92	95	94	109	90	107	102	92	95	99
4I2I/1JMS	83	56	111	79	293	274	220	297	119	152	87	96	114	104	109	93
6IPM	93	89	102	94	293	274	208	295	110	149	85	120	111	132	107	93	320
4E7X	103	107	103	118	96	99	88	96	91	91	126	224	242	243	246	82	99	104
2Q0D	108	100	107	113	95	98	96	98	109	91	113	212	211	221	220	72	102	111	235
7LJL	133	121	125	113	93	99	98	89	117	92	142	209	221	226	237	95	95	115	212	205
6LBJ	114	113	116	118	109	105	106	111	120	107	112	228	241	240	245	84	121	125	260	259	229
4KB6	123	113	130	117	107	101	110	98	102	104	118	211	217	218	229	100	117	103	216	213	245	227
4LEY	117	116	117	123	117	98	109	113	97	108	140	209	213	208	221	92	117	112	212	202	244	221	342
6YWO	109	110	118	104	107	114	103	118	121	89	123	221	236	239	245	96	115	109	287	245	224	271	208	202
4FH5	100	106	107	113	109	103	101	103	86	87	112	232	253	250	252	83	104	108	313	246	221	284	221	209	286
3AQK	127	115	129	123	91	88	86	82	115	84	240	141	103	118	115	116	93	89	103	103	120	111	108	116	109	110
4IG8	143	141	115	124	108	108	100	108	120	100	128	205	216	211	214	89	113	117	226	207	222	222	233	238	219	224	123
4XJ1	107	128	76	119	109	99	100	94	95	94	126	211	227	238	233	88	105	106	218	200	266	222	250	245	209	218	119	209
1OU5	121	128	126	119	87	86	88	94	108	90	296	128	141	141	137	113	88	89	112	110	117	127	115	121	109	142	263	117	123
4X4W	125	111	137	129	91	87	83	86	112	88	295	117	147	127	142	118	92	91	123	115	142	115	125	121	129	129	279	126	120	326
2W9M	146	105	131	98	139	139	132	139	83	133	88	85	94	92	91	82	145	145	85	84	84	90	111	109	88	99	85	85	103	77	102
3AU2	126	106	110	121	168	170	174	163	89	145	94	104	99	99	100	88	162	170	97	94	94	100	103	106	96	98	88	101	107	79	91	377
4P37	130	127	121	134	104	99	96	108	222	80	88	107	123	130	119	99	105	100	123	115	120	121	117	109	114	126	89	135	92	121	120	79	115
4WSE	145	128	118	121	121	91	101	105	228	82	135	104	108	108	130	84	116	102	126	114	116	119	123	123	96	126	115	129	101	118	119	84	122	476
2PBE	81	68	82	76	91	92	76	87	73	92	81	86	79	78	79	143	93	93	77	84	78	93	74	88	97	86	81	83	81	80	78	99	99	87	80
1V4A	95	75	70	74	101	108	105	94	94	78	87	103	136	127	124	177	93	99	122	102	128	108	136	139	125	127	132	125	145	102	118	101	101	98	97	77
5HC9	115	115	119	126	100	106	94	98	126	92	288	131	153	148	143	110	103	104	116	111	118	124	122	146	114	120	287	113	126	279	294	94	104	118	113	91	114
3NYB	108	101	105	113	99	90	86	92	86	87	117	232	226	231	233	82	107	104	259	233	222	264	224	214	263	260	120	217	222	118	113	106	99	127	105	78	119	135
5G4A	103	107	120	115	95	83	87	89	88	86	114	130	120	124	117	179	90	82	111	100	108	95	114	107	106	111	141	101	124	121	121	105	86	101	94	67	169	121	85
2B51	109	112	120	114	121	119	128	122	137	103	111	232	258	261	243	78	119	118	256	285	217	266	220	212	264	265	101	194	212	120	126	95	104	131	119	94	97	119	252	106
5W0B	112	128	123	120	105	117	103	100	117	94	119	231	230	240	244	85	110	108	288	248	218	267	215	212	291	289	111	220	225	116	115	88	101	134	103	87	116	125	261	87	258
6E0K	99	119	115	98	99	102	98	103	93	100	115	201	208	203	210	87	98	107	193	201	237	209	245	246	197	205	100	201	230	122	123	90	97	95	111	75	124	121	192	120	200	211
4WBY	120	98	113	101	94	88	90	99	104	87	264	118	136	132	122	117	100	93	117	116	125	118	119	118	111	118	285	110	133	286	294	93	95	118	122	87	126	342	105	128	113	119	116
3K7D	99	101	98	116	101	101	99	98	116	82	98	120	145	138	128	181	106	100	121	108	122	126	134	144	126	126	106	128	136	101	119	141	106	106	102	84	361	120	102	170	121	129	129	112
3JZ0	107	115	122	107	101	91	83	96	89	93	113	107	112	138	117	186	96	99	102	100	114	110	102	119	133	111	97	112	112	121	121	88	105	93	96	130	147	130	109	142	121	135	102	115	117
2BE3	100	81	102	100	96	96	99	96	97	89	90	102	119	118	115	76	113	107	99	98	105	110	110	114	116	111	77	119	109	72	83	79	97	109	113	85	92	85	107	82	109	108	95	91	95	97
1VJ7	94	80	92	86	89	83	85	87	83	85	81	106	103	117	118	80	109	114	99	110	108	104	107	117	106	111	103	106	109	90	91	72	81	101	101	85	87	90	100	83	115	100	95	85	88	92	124
6YXA	115	90	95	86	89	82	85	95	88	73	77	90	97	95	95	96	115	100	82	110	110	105	110	107	106	87	105	121	110	93	97	115	83	144	126	73	90	127	115	90	115	107	99	101	113	70	122	290
6W3I	119	78	121	120	98	87	92	89	102	87	172	111	121	117	116	116	98	99	119	144	117	145	134	134	145	126	185	117	100	182	191	75	82	102	106	73	115	203	151	122	130	127	106	184	123	135	98	94	95
6JYJ	117	123	114	135	87	88	89	89	108	86	181	105	116	115	113	100	102	98	117	150	114	146	139	150	139	128	189	135	155	181	187	78	80	124	117	78	110	213	149	119	141	128	106	189	128	128	92	98	85
4AT7A	104	109	108	105	125	97	97	97	109	84	121	213	242	236	248	90	115	105	228	207	228	224	220	226	227	227	104	202	226	130	142	85	100	121	106	74	121	120	208	103	218	225	216	121	137	100	111	106	104
4AT7B	119	118	114	111	107	94	96	98	100	87	118	214	250	245	252	92	104	102	223	210	229	229	208	216	223	234	97	198	233	123	116	106	114	123	106	89	119	115	210	106	219	220	203	110	132	109	108	106	110
6KAK	104	113	93	103	105	107	107	111	105	94	88	107	104	120	112	91	104	111	101	95	102	105	96	101	107	94	133	97	95	85	98	143	115	112	116	97	102	101	108	91	95	93	96	93	123	104	93	79	101
4WCW	84	76	70	70	94	96	96	99	78	92	84	97	102	95	102	77	100	95	93	93	91	94	102	98	94	95	81	98	97	87	83	80	93	71	71	80	82	91	98	87	98	95	92	100	81	84	100	92	83
6SJ5	70	73	68	73	89	84	86	88	79	82	82	86	96	94	95	69	89	91	83	86	86	86	96	97	88	84	78	91	86	74	71	72	85	71	74	85	79	85	79	83	92	88	82	86	81	92	92	81	69
6J7S	115	138	107	111	96	96	101	97	132	88	112	109	122	107	115	85	107	101	123	119	118	107	110	122	106	110	107	129	97	116	119	86	96	139	155	88	125	123	106	119	121	93	115	122	132	105	102	94	89
5UVD	109	101	108	114	105	106	110	107	148	95	93	99	99	99	120	81	110	102	100	103	103	97	93	105	97	106	91	106	97	110	98	94	101	129	132	88	90	104	101	127	111	108	119	99	94	111	94	82	77
6IG2	85	114	101	119	86	95	103	92	110	91	97	111	95	98	118	104	90	90	112	101	101	92	105	108	124	119	88	106	95	95	99	92	109	97	91	83	121	111	108	93	117	112	105	104	131	94	97	86	89
7ECD	88	95	87	86	85	99	85	100	118	92	112	101	106	99	110	111	96	85	106	102	87	99	98	110	99	116	101	99	118	111	113	85	91	99	101	84	120	112	106	103	93	117	102	109	124	101	104	89	96
4WQK	92	89	92	95	90	83	91	96	124	91	102	99	109	112	109	81	89	99	98	87	96	92	112	123	94	95	103	118	99	116	109	91	91	135	137	85	96	107	98	113	88	95	105	119	95	91	83	76	71
SAS	2HPI	2HQA	5LEW	3F2C	1BPB	4M9G	4P4M	2PFO	2GAF	2M2T	1MIV	4X4P	1F5A	4LT6	1FA0	1KNY	1JMS	6IPM	4E7X	2Q0D	7LJL	6LBJ	4KB6	4LEY	6YWO	4FH5	3AQK	4IG8	4XJ1	1OU5	4X4W	2W9M	3AU2	4P37	4WSE	2PBE	1V4A	5HC9	3NYB	5G4A	2B51	5W0B	6E0K	4WBY	3K7d	3JZ0	2BE3	1VJ7	6YXA
2HPI
2HQA	0.50497
5LEW	0.49	0.461121
3F2C	0.653266	0.748889	0.604444
1BPB	3.95745	3.38235	3.60417	3.21212
4M9G	3.46154	3.78409	3.3587	5.73118	0.786408
4P4M	4.00935	3.88776	3.88	4.91743	0.574561	1.0543
2PFO	4.15789	3.41	3.45631	3.18085	0.720137	0.844697	0.693023
2GAF	4.25234	3.47321	5.5045	3.5641	4.06957	4.11966	4.44444	4.14159
2M2T	4.6506	4.92941	4.37931	5.71795	1.68	1.83448	1.86897	1.74342	4.1087
1MIV	4.96124	3.68041	3.63265	3.8629	3.46067	4.48276	3.6875	3.50549	3.35714	3.16304
4X4P	3.20561	3.36449	3.03604	4.0219	2.89899	2.91398	3.18627	3.53398	3.92	3.31959	2.8374
1F5A	5.23711	3.59504	3.49612	3.59633	3.39655	2.42857	2.15152	2.43434	3.85	3.2766	2.8169	1.31613
4LT6	3.57937	3.61062	3.35606	4.13514	2.42	2.52475	2.29126	2.95327	3.87069	3.41667	2.65873	1.20879	0.328228
1FA0	5.09091	3.35821	3.45802	3.89431	2.38679	3.056	2.12	2.98261	3.72807	3.14943	2.65385	1.27759	0.366071	0.465596
1KNY	4.35714	5.06897	4.80435	4.43617	2.6383	2.54348	2.66316	2.60638	4.38532	3.16667	3.5514	3.86275	2.8913	2.72632	2.61616
4I2I/1JMS	4.96386	9.39286	3.64865	5.68354	0.880546	1.06204	0.904545	0.6633	3.59664	1.625	2.7931	3.21875	2.96491	2.09615	2.13761	2.43011
6IPM	3.83871	4.59551	3.38235	3.18085	0.94198	1.07664	0.908654	0.630508	3.22727	1.69799	3.02353	3.94167	2.44144	3.17424	2.07477	2.44086	0.428125
4E7X	3.19417	3.60748	3.12621	3.49153	2.13542	2.10101	2.27273	2.26042	3.49451	3.41758	2.56349	1.0625	0.983471	0.855967	0.906504	4.06098	2.08081	2.03846
2Q0D	3.57407	4.15	3.56075	3.37168	2.45263	2.4898	2.47917	2.5102	4.66972	3.41758	2.50442	1.34434	1.14692	1.1267	1.05455	2.83333	2.52941	2.64865	0.774468
7LJL	3.34586	3.22314	3.48	3.15044	2.7957	2.82828	2.82653	3	4.59829	3.32609	3.11268	1.38756	1.23529	1.13717	1.19409	2.81053	3.01053	3.48696	1.10849	1.33171
6LBJ	3.91228	4.47788	3.98276	4.0678	2.38532	2.49524	2.79245	2.75676	4.23333	3.49533	2.32143	1.33333	1.43983	1.24583	1.26939	2.92857	2.28926	2.352	0.723077	0.818533	1.24891
4KB6	3.03252	3.33628	3.09231	2.82906	2.95327	2.72277	2.91818	2.86735	4.0098	3.78846	2.72034	1.47393	1.58065	1.44495	1.53712	3.67	2.8547	2.64078	1.28241	1.1831	1.23265	1.31718
4LEY	3.2735	3.41379	3.54701	2.94309	3.06838	2.84694	2.87156	3.00885	4.18557	3.81481	2.92143	1.49282	1.60563	1.40865	1.47964	3.08696	2.82051	2.71429	1.32547	1.17822	1.31557	1.24887	0.289474
6YWO	3.69725	4.08182	3.72881	3.49038	2.42056	2.61404	3.30097	2.92373	4.3719	3.32584	2.46341	1.28959	1.30508	1.07531	1.13878	3.1875	2.33043	2.33028	0.602787	0.730612	1.19643	0.583026	1.3125	1.29208
4FH5	3.39	3.74528	3.15888	3.42478	2.19266	2.27184	2.10891	2.18447	4.11628	2.93103	2.58036	1.17672	1.10277	0.928	1.03175	3.75904	2.24038	1.93519	0.277955	0.796748	1.15385	0.788732	1.24887	1.47847	0.58042
3AQK	4.4252	5.14783	4.16279	4.0813	3.52747	3.875	4.37209	3.13415	3.53913	3.41667	1.175	2.85816	3.25243	3.05085	3.16522	3.53448	3.52688	3.4382	3.14563	3	3.28333	2.90991	2.98148	3.16379	3.37615	3.17273
4IG8	3.44755	3.56028	3.26087	3.28226	2.28704	2.46296	2.59	2.60185	4.26667	3.27	2.89844	1.41463	1.58333	1.34123	1.43925	2.77528	2.92035	2.48718	1.21681	1.14493	1.23423	1.22072	1.08584	1.03361	1.3105	1.20982	3.63415
4XJ1	5.49533	3.92187	5.09211	3.16807	2.66972	2.79798	2.87	2.91489	3.95789	3.70213	2.92063	1.6019	1.5815	1.52521	1.42489	2.64773	2.40952	2.64151	1.17431	1.28	1.15038	1.17568	1.224	1.24898	1.12919	1.11009	2.89916	1.25837
1OU5	4.57025	4.58594	4.27778	3.9916	3.37931	3.84884	4.31818	3.7234	3.77778	4.2	0.844595	3.08594	3	3.13475	2.85401	4	3.57955	3.53933	3.16071	3.13636	3.13675	3.14173	3.25217	2.8595	3.29358	3.23944	1.01521	3.16239	3.61789
4X4W	4.2	4.06306	3.75182	4.20155	3.31868	6.14943	3.42169	3.38372	3.71429	4.20455	0.783051	2.97436	2.89796	2.76378	2.79577	3.86441	3.27174	3.46154	3.00813	3.12174	3.22535	2.82609	3.064	3.1157	3.34884	3.34884	1.04301	3.11905	3.11667	0.386503
2W9M	3.60274	3.91429	3.69466	4.0102	1.32374	1.47482	1.60606	1.3741	4.45783	1.7594	2.64773	3	3.52128	3.6413	3.48352	2.90244	1.43448	1.26897	3.97647	4.19048	2.95238	4.05556	4.17117	4.3211	3.78409	4.09091	3.01176	3.30588	4.56311	3.46753	5.19608
3AU2	4.00794	3.5283	3.30909	3.57851	1.3631	1.22941	1.5977	1.68098	4.10112	1.73793	2.90426	3.04808	3.57576	3.61616	3.36	2.82955	1.4321	1.47059	3.63918	3.92553	3.45745	2.94	2.74757	2.85849	4.08333	2.82653	3.57955	2.86139	4.33645	3.77215	3.38462	0.496021
4P37	3.38462	3.91339	3.29752	3.40299	3.80769	3.91919	4.36458	4.31481	1.57658	4.6625	4.89773	3.30841	3.35772	3.43846	3.42017	4.88889	3.59048	4.33	3.35772	2.97391	3.8	3.19835	3.23932	3.15596	2.92982	3.38095	4.04494	3.22963	3.81522	3.13223	3.15	3.86076	3.6
4WSE	3.6	3.65625	4	3.38017	4.08264	3.69231	4.15842	3.84762	1.5	4.19512	3.7037	3.18269	3.26852	3.12037	3.46154	4.20238	3.43103	3.63725	3.69048	3.07895	3.82759	3.37815	3.73984	3.7561	3.66667	3.57143	3.27826	3.54264	3.40594	3.40678	3.31092	3.91667	3.56557	0.254202
2PBE	4.38272	6.89706	4.2561	4.22368	3.52747	3.63043	3.63158	3.8046	4.46575	3.59783	3.95062	4.02326	3.27848	3.12821	3.06329	3.83916	3.75269	3.51613	3.87013	4.17857	3.80769	3.96774	4.12162	3.80682	6.49485	4.06977	3.60494	4.39759	3.85185	5.1375	4.10256	3.71717	3.19192	4.10345	4.025
1V4A	5.29474	5.70667	5.01429	5.78378	3.28713	3.59259	4.8	3.32979	3.45745	4.58974	4.27586	3.75728	3.51471	3.20472	3.5	2.46893	3.4086	4.9899	3.46721	4.14706	3.72656	3.64815	3.71324	3.7554	3.512	3.3622	3.54545	3.664	3.2	5.40196	4.11017	3.69307	3.19802	5.46939	4.56701	4.57143
5HC9	3.93913	5.08696	3.66387	3.33333	2.4	2.57547	2.74468	2.7449	3.0873	3.22826	1.13889	2.71756	2.9085	2.86486	2.1958	3.46364	2.83495	2.625	2.41379	2.45946	2.77966	2.81452	2.79508	3.05479	2.86842	2.3	1.06969	2.9115	2.57937	1.1362	1.16327	4.21277	2.75	2.91525	2.93805	3.37363	3.63158
3NYB	3.89815	4.0495	3.73333	3.66372	2.49495	2.63333	2.2907	2.53261	4.19767	3.41379	2.76923	1.52586	1.67257	1.45022	1.51502	3.23171	2.43925	2.35577	1.11197	1.15451	1.48649	0.996212	1.48214	1.3785	0.825095	1.1	3.68333	1.52074	1.09459	3.34746	3.22124	4.4717	4.0101	3.59843	4.39048	4.38462	4.11765	2.80741
5G4A	4.38835	5.33645	4.05833	3.98261	3.44211	3.28916	3.34483	3.22472	4	4.19767	3.23684	2.8	2.975	2.83871	2.86325	2.78771	3.5	4	3.2973	4.21	2.92593	3.45263	2.76316	2.81308	3.27358	3.03604	2.97872	2.80198	2.68548	3.44628	3.33058	5.10476	3.5814	4.16832	4.03191	3.8806	3.02959	3.19008	5.61176
2B51	3.92661	4	3.64167	3.89474	2.50413	2.61345	2.69531	2.82787	3.75912	3.08738	2.36937	1.36207	1.36434	1.2682	1.25514	3.51282	2.7563	2.40678	0.773438	0.568421	1.26267	0.703008	1.31364	1.32075	0.837121	0.781132	3.12871	1.26804	1.21226	3.075	3.25397	3.71579	3.71154	3.16794	3.20168	4.12766	3.72165	2.36975	1.15079	3.88679
5W0B	3.71429	4.32031	3.85366	3.66667	2.49524	2.71795	2.47573	2.57	4.5641	3.08511	2.81513	1.31602	1.23478	1.10417	1.19262	3.62353	2.43636	2.37963	0.607639	0.83871	1.27064	0.632959	1.35814	1.39151	0.5189	0.678201	3.2973	1.29545	1.15111	3.25862	3.07826	3.69318	3.67327	3.83582	3.64078	4.09195	3.72414	2.512	0.888889	3.4023	0.732558
6E0K	4.92929	3.39496	4.07826	5.5	2.81818	4.05882	2.91837	3.85437	4.09677	3.71	2.87826	1.54229	1.49519	1.4335	1.40476	3.37931	2.60204	4.27103	1.35751	1.55224	1.11392	1.52153	1.47347	1.50813	1.57868	1.37073	3.59	1.55224	1.38696	3.34426	3.08943	3.32222	3.07216	4.03158	4.18018	4.29333	3.66129	3.10744	1.88542	3.2	1.43	1.46919
4WBY	4.58333	3.58163	4.53982	3.93069	3.32979	4.11364	3.42222	3.12121	3.00962	3.16092	1.00379	2.81356	2.97059	2.80303	2.40984	3.26496	2.67	2.56989	2.36752	2.42241	3.104	2.50847	3.16807	3.11017	2.47748	2.38136	0.985965	2.88182	2.95489	1.0035	1.05442	3.1828	2.76842	3.0678	3.02459	3.78161	4.09524	0.809942	3.38095	3.5	2.31858	2.45378	3.06034
3K7D	5.65657	3.9901	4.5	4.2069	3.18812	3.22772	3.10101	3.28571	4.65517	5.06098	4.11224	3.81667	3.3931	3.24638	3.28125	2.56906	3.25472	3.28	3.47934	3.68519	3.68033	3.49206	3.46269	3.44444	3.35714	3.11111	4.75472	3.67969	2.88971	4.14851	4.0084	3.01418	3.32075	4.76415	4.61765	4.94048	0.609418	3.60833	4.22549	3.11765	3.61157	3.48062	3.37984	3.64286
3JZ0	4.02804	4.44348	3.88525	3.28037	2.91089	2.69231	3.3253	3.28125	3.61798	3.11828	3.70796	3.71963	3.20536	3.07246	2.7094	2.05914	2.96875	3.12121	3.44118	3.15	3.07895	3.25455	3.31373	3.11765	3.32331	3.3964	3.72165	3.30357	3.00893	3.55372	3.57851	4.09091	3.2	3.29032	3.125	2.26154	3.4898	3.27692	3.22018	3.76056	3.96694	3.61481	3.40196	2.9913	3.51282
2BE3	4.13	6.32099	4.04902	3.88	2.57292	2.83333	2.87879	3.03125	3.80412	3.21348	3.81111	2.78431	2.76471	2.71186	2.73043	3.52632	2.56637	2.84112	3.25253	3.64286	2.77143	2.8	2.61818	2.61404	3.16379	2.99099	2.81818	2.94958	2.95413	3.70833	3.38554	3.08861	2.65979	3.84404	3.74336	2.92941	3.77174	3.23529	2.91589	3.82927	3.07339	3.11111	3.15789	3.25275	3.86316	3.49485
1VJ7	4.5	3.825	4.23913	4.37209	2.95506	3	2.98824	3.32184	4.01205	2.82353	3.19753	3.16981	3.04854	3.2735	3.11017	3.1375	3.55046	3.35088	3.32323	3.62727	3	2.89423	3.11215	3.03419	2.85849	3.18919	3.40777	3.20755	3.18349	3.98889	4.12088	4	3.33333	4.0198	3.82178	3.36471	3.57471	3.3	2.88	4.03614	3.03478	2.64	3.33684	3.61176	3.82955	4.41304	1.80645
6YXA	5.0087	6.1	4.70526	4.65116	2.89888	3.2561	3.61176	3.37895	4.13636	4.13699	3.92208	3.21111	3.38144	3.57895	3.53684	4.17708	3.54783	3.41	3.17073	3.59091	3.15455	2.85714	2.87273	2.75701	3.34906	3.08046	2.90476	2.66116	3.11818	3.51613	3.60825	4.61739	3.44578	3.79167	3.53175	3.90411	5.88889	3.54331	3.25217	4.76667	3.18261	3.09346	3.20202	3.17822	4.32743	3.32857	1.92623	0.334483
6W3I	3.97479	3.67949	4.16529	3.5	3.52347	3.83908	3.59783	3.19101	3.82353	4.41379	1.94767	3.56757	3.02479	3.51282	3.37931	3.67241	3.2551	3.16162	3.20168	3.16667	3.16239	3.29655	3	2.82836	3.26207	3.07937	1.79459	3.2735	2.96	1.86813	2.02618	3.98667	3.7561	3.54902	3.90566	3.61644	4.37391	1.80788	3.13907	2.96721	3.3	3.01575	2.75472	2.05435	3.98374	3.55556	3.29592	3.80851	3.30526
6JYJ	3.35897	4.5122	3.2193	3.22222	3.21839	3.75	3.8427	3.26966	3.57407	4.09302	2.0884	3.88571	3.46552	3.31304	3.39823	3.66	2.90196	3.41837	3.25641	3.22	2.82456	2.95205	2.64029	2.72	3.2518	2.75781	1.78307	2.74815	3.08387	2.0221	2.02139	3.70513	3.05	3.65323	3.52137	3.52564	4.10909	1.77465	2.98658	2.7395	3.16312	2.90625	2.86792	1.9418	3.73438	3.50781	3.08696	3.84694	3.03529
4AT7A	2.80769	3.2844	3.07407	3.49524	3.888	2.94845	3.45361	3.09278	3.81651	3.32143	2.80165	1.11268	1.18182	1.13136	1.08468	3.41111	3.73043	3.72381	1.13158	1.39614	1.2193	1.32589	1.39091	1.39823	1.3304	1.19383	3.09615	1.4901	1.62389	3.28462	3.09155	3.41176	3.75	2.75207	3.37736	8.18919	4.05785	2.55833	1.54808	3.03883	1.33945	1.36889	1.52315	2.87603	4	2.49	3.04505	3.48113	4.06731
4AT7B	3.31092	3.49153	3.10526	3.7027	2.93458	4.28723	4.51042	4.11224	4.05	4.34483	3.01695	1	0.936	0.971429	0.924603	3.38043	3.73077	3.64706	0.977578	1.25714	1.15721	1.53712	1.37019	1.38889	1.39013	1.12393	3.20619	1.56566	1.58798	3.6748	3.16379	3.57547	3.88596	3.73984	3.5566	4.03371	3.7563	2.78261	1.72857	2.80189	1.55251	1.42727	1.44335	2.96364	3.61364	2.95413	2.80556	3.31132	4.28182
6KAK	5.06731	3.67257	5.91398	3.51456	3.48571	3.38318	3.49533	3.31532	3.35238	3.55319	3.57955	2.93458	3.39423	3.29167	3.13393	3.97802	3.57692	3.31532	3.41584	3.8	3.08824	3.57143	2.97917	3.0099	4.01869	3.56383	4.18045	3.37113	3.51579	3.51765	3.65306	3.28671	3.48696	3.02679	2.71552	3.90722	4.48039	2.9703	4.08333	4.53846	3.75789	4.51613	3.33333	3.58065	3.6748	3.58654	3.65591	4.17722	5.0396
4WCW	4.14286	4.35526	3.81429	3.31429	3.25532	3.21875	3.42708	3.19192	4.53846	4.02174	3.91667	3.52577	3.42157	3.21053	3.26471	3.7013	2.86	2.96842	3.12903	3.62366	3.16484	3.32979	3.66667	3.2449	3.69149	3.21053	3.83951	3.27551	2.91753	4.05747	4.08434	3.675	3.58065	2.66197	2.57746	3.7375	4.45122	3.1978	3.78571	3.7931	3.66327	3.58947	3.45652	3.44	4.50617	3.66667	2.91	3.36957	3.33735
6SJ5	3.64286	4.46575	3.73529	3.28767	3.34831	3.32143	3.73256	3.13636	4.24051	4.34146	3.68293	3.62791	3.34375	3.46809	3.18947	3.3913	2.96629	3.32967	3.20482	3.77907	3.44186	3.38372	3.66667	3.47423	3.875	3.39286	4.01282	3.7033	2.89535	4.5	4.4507	4.09722	3.65882	2.67606	2.72973	3.48235	4.88608	3.29412	3.68354	3.81928	3.84783	3.79545	3.58537	3.36047	4.65432	3.45652	2.84783	3.19753	2.52174
6J7S	3.33043	4.04348	3.36449	3.32432	3	3.38542	3.46535	3.30928	2.48485	3.19318	3.33036	2.73394	3.11475	2.85047	2.76522	3.28235	3.14019	3.07921	2.98374	3.32773	3.0339	2.8785	3.07273	2.7377	3.20755	3.15455	3.57009	2.89922	3.48454	3.74138	3.67227	3.34884	3.0625	2.38849	2.28387	3.86364	3.408	2.82927	3.5283	4.01681	3.17355	3.04301	3.46957	3.14754	3.34091	3.54286	2.95098	3.2766	3.75281
5UVD	3.3211	3.72277	3.48148	3.35088	3.40952	2.9717	3.84545	3.62617	2.85135	3.29474	3.16129	3.37374	3.19192	3.40404	3.58333	4.19753	3.38182	3.32353	3.35	3.80583	3.17476	3.19588	2.82796	3.09524	3.05155	3.4717	3.31868	3.01887	3.43299	3.22727	3.20408	3.87234	3.13861	2.24031	2.2803	4.69318	3.98889	3.00962	4.09901	3.87402	3.81982	3.61111	3.37815	3.81818	4.58511	3.54054	3.47872	4.08537	4.24675
6IG2	4.30588	4.79825	4.05941	4.88235	4.13953	3.90526	5	3.55435	3.8	3.93407	3.97938	3.82883	3.70526	3.44898	3.82203	3.18269	3.83333	3.91111	3.6875	4.0396	4	4	3.87619	3.88889	3.90323	3.63866	4.21591	3.70755	3.81053	4.54737	4.46465	4.29348	3.40367	5.45361	3.8022	3.81928	2.78512	3.66667	3.81481	3.17204	3.7094	3.90179	3.61905	3.60577	2.8626	3.48936	4.46392	3.61628	3.57303
7ECD	4.78409	5.58947	4.83908	4.17442	3.98824	4.34343	4.30588	3.95	3.73729	3.71739	3.84821	4.12871	2.86792	3.0101	2.98182	3.24324	3.58333	4.29412	3.33962	3.96078	3.50575	3.9798	3.7449	3.84545	3.75758	3.49138	4.08911	3.63636	4.08475	3.47748	4.0531	4.08235	4.16484	3.80808	3.81188	3.65476	3.10833	3.63393	3.78302	2.90291	3.47312	3.62393	4.14706	3.79817	3.16935	3.33663	3.79808	3.17978	3.17708
4WQK	2.78261	3.11236	2.80435	3.23158	2.68889	2.37349	3	2.85417	2.34677	3.54945	3.04902	3.0303	3.08257	2.97321	3.05505	4.11111	3.10112	2.88889	3.18367	3.26437	3.17708	3.54348	3.91964	4.0813	3.80851	3.23158	3.37864	4.42373	3.20202	3.5431	3.54128	2.85714	3.05495	2.3037	2.12409	3.4	3.82292	2.85047	4.10204	4.43363	3.57955	3.75789	3.47619	3.35294	3.85263	3.28571	3.3012	2.68421	2.38028
1-Qscore	2HPI	2HQA	5LEW	3F2C	1BPB	4M9G	4P4M	2PFO	2GAF	2M2T	1MIV	4X4P	1F5A	4LT6	1FA0	1KNY	1JMS	6IPM	4E7X	2Q0D	7LJL	6LBJ	4KB6	4LEY	6YWO	4FH5	3AQK	4IG8	4XJ1	1OU5	4X4W	2W9M	3AU2	4P37	4WSE	2PBE	1V4A	5HC9	3NYB	5G4A	2B51	5W0B	6E0K	4WBY	3K7d	3JZ0	2BE3	1VJ7	6YXA
2HPI
2HQA	0.72
5LEW	0.71	0.54
3F2C	0.83	0.77	0.71
1BPB	0.987	0.978	0.98	0.977
4M9G	0.985	0.982	0.979	0.989	0.43
4P4M	0.984	0.978	0.977	0.983	0.5	0.64
2PFO	0.988	0.978	0.978	0.978	0.45	0.56	0.57
2GAF	0.9909	0.983	0.9912	0.983	0.973	0.973	0.976	0.974
2M2T	0.982	0.978	0.973	0.982	0.77	0.78	0.75	0.77	0.958
1MIV	0.9911	0.984	0.983	0.982	0.97	0.977	0.969	0.97	0.975	0.937
4X4P	0.987	0.983	0.979	0.984	0.963	0.965	0.959	0.969	0.981	0.942	0.963
1F5A	0.9938	0.984	0.982	0.985	0.967	0.959	0.948	0.96	0.979	0.947	0.96	0.83
4LT6	0.988	0.985	0.981	0.987	0.96	0.959	0.948	0.964	0.98	0.948	0.961	0.83	0.22
1FA0	0.9935	0.983	0.983	0.986	0.96	0.963	0.952	0.965	0.981	0.953	0.964	0.85	0.34	0.45
1KNY	0.987	0.985	0.983	0.981	0.936	0.934	0.923	0.935	0.97	0.903	0.956	0.965	0.96	0.956	0.957
4I2I/1JMS	0.9922	0.9966	0.98	0.9913	0.58	0.66	0.65	0.47	0.971	0.78	0.968	0.971	0.966	0.957	0.96	0.94
6IPM	0.987	0.987	0.978	0.978	0.57	0.63	0.65	0.41	0.966	0.77	0.968	0.971	0.956	0.962	0.956	0.934	0.29
4E7X	0.982	0.978	0.975	0.975	0.939	0.934	0.938	0.941	0.972	0.928	0.942	0.78	0.76	0.73	0.76	0.963	0.942	0.932
2Q0D	0.984	0.983	0.978	0.976	0.946	0.943	0.935	0.945	0.979	0.929	0.947	0.83	0.82	0.81	0.82	0.957	0.949	0.942	0.6
7LJL	0.981	0.975	0.976	0.975	0.956	0.952	0.945	0.961	0.979	0.932	0.954	0.85	0.83	0.82	0.83	0.943	0.962	0.959	0.74	0.8
6LBJ	0.985	0.984	0.98	0.98	0.936	0.939	0.935	0.943	0.975	0.921	0.944	0.82	0.84	0.81	0.83	0.949	0.933	0.926	0.53	0.58	0.76
4KB6	0.98	0.978	0.972	0.972	0.953	0.95	0.941	0.955	0.977	0.935	0.953	0.86	0.88	0.86	0.88	0.955	0.952	0.95	0.78	0.77	0.76	0.78
4LEY	0.983	0.978	0.979	0.972	0.952	0.954	0.941	0.952	0.979	0.935	0.952	0.87	0.88	0.87	0.88	0.951	0.952	0.948	0.79	0.79	0.78	0.77	0.17
6YWO	0.986	0.983	0.979	0.98	0.943	0.94	0.95	0.947	0.977	0.933	0.945	0.83	0.83	0.8	0.82	0.949	0.941	0.941	0.44	0.61	0.77	0.49	0.81	0.81
4FH5	0.984	0.98	0.974	0.976	0.931	0.935	0.922	0.935	0.979	0.922	0.949	0.79	0.77	0.74	0.78	0.959	0.942	0.927	0.12	0.6	0.75	0.51	0.77	0.82	0.44
3AQK	0.989	0.989	0.983	0.983	0.969	0.972	0.973	0.969	0.973	0.946	0.8	0.958	0.974	0.969	0.973	0.952	0.972	0.97	0.96	0.959	0.961	0.955	0.961	0.961	0.965	0.959
4IG8	0.981	0.975	0.975	0.974	0.936	0.938	0.937	0.943	0.976	0.922	0.951	0.85	0.87	0.85	0.87	0.945	0.953	0.937	0.74	0.76	0.77	0.75	0.73	0.72	0.79	0.75	0.964
4XJ1	0.9925	0.982	0.9905	0.976	0.949	0.955	0.948	0.96	0.979	0.942	0.957	0.88	0.88	0.87	0.87	0.949	0.952	0.951	0.77	0.81	0.73	0.77	0.77	0.78	0.79	0.76	0.958	0.8
1OU5	0.989	0.984	0.982	0.981	0.965	0.969	0.968	0.966	0.973	0.948	0.62	0.96	0.958	0.961	0.96	0.955	0.97	0.967	0.952	0.953	0.954	0.948	0.957	0.949	0.959	0.946	0.71	0.953	0.963
4X4W	0.989	0.985	0.98	0.984	0.968	0.986	0.966	0.97	0.976	0.956	0.65	0.967	0.961	0.963	0.964	0.958	0.971	0.97	0.953	0.958	0.956	0.953	0.958	0.96	0.962	0.958	0.74	0.957	0.962	0.34
2W9M	0.989	0.989	0.986	0.99	0.92	0.922	0.92	0.921	0.982	0.88	0.977	0.982	0.984	0.985	0.986	0.97	0.927	0.915	0.982	0.983	0.978	0.982	0.981	0.982	0.982	0.98	0.98	0.979	0.985	0.982	0.988
3AU2	0.9915	0.988	0.986	0.987	0.904	0.89	0.9	0.922	0.988	0.88	0.979	0.98	0.985	0.985	0.985	0.968	0.921	0.91	0.978	0.981	0.98	0.973	0.972	0.973	0.983	0.972	0.984	0.973	0.984	0.984	0.982	0.67
4P37	0.987	0.986	0.983	0.982	0.976	0.977	0.977	0.979	0.906	0.971	0.987	0.978	0.977	0.977	0.98	0.978	0.976	0.98	0.966	0.965	0.975	0.966	0.97	0.971	0.967	0.967	0.983	0.965	0.981	0.967	0.972	0.989	0.984
4WSE	0.988	0.985	0.987	0.983	0.975	0.976	0.974	0.976	0.9	0.966	0.975	0.977	0.979	0.978	0.979	0.976	0.973	0.975	0.971	0.966	0.976	0.969	0.974	0.975	0.978	0.969	0.973	0.97	0.976	0.971	0.974	0.988	0.983	0.21
2PBE	0.988	0.9918	0.982	0.983	0.955	0.954	0.956	0.96	0.979	0.917	0.97	0.972	0.971	0.97	0.972	0.929	0.961	0.955	0.964	0.965	0.966	0.96	0.971	0.964	0.981	0.963	0.967	0.969	0.968	0.975	0.973	0.973	0.969	0.976	0.977
1V4A	0.9935	0.9931	0.9921	0.9932	0.967	0.968	0.975	0.97	0.979	0.966	0.982	0.979	0.974	0.971	0.977	0.908	0.974	0.981	0.964	0.975	0.969	0.97	0.968	0.969	0.967	0.962	0.97	0.968	0.961	0.984	0.977	0.983	0.981	0.989	0.986	0.978
5HC9	0.989	0.99	0.982	0.98	0.956	0.954	0.956	0.961	0.969	0.942	0.77	0.96	0.963	0.963	0.955	0.957	0.964	0.958	0.947	0.951	0.957	0.953	0.957	0.957	0.96	0.943	0.76	0.96	0.954	0.75	0.78	0.986	0.977	0.972	0.973	0.964	0.975
3NYB	0.986	0.982	0.979	0.978	0.944	0.951	0.941	0.949	0.979	0.932	0.95	0.84	0.87	0.84	0.86	0.954	0.944	0.939	0.66	0.71	0.8	0.62	0.8	0.8	0.59	0.66	0.964	0.81	0.75	0.954	0.96	0.982	0.981	0.97	0.98	0.969	0.972	0.947
5G4A	0.985	0.985	0.975	0.975	0.951	0.954	0.945	0.951	0.972	0.933	0.95	0.94	0.951	0.947	0.954	0.87	0.959	0.965	0.941	0.96	0.939	0.951	0.933	0.939	0.947	0.935	0.934	0.939	0.929	0.944	0.95	0.981	0.976	0.974	0.974	0.963	0.935	0.949	0.976
2B51	0.99	0.986	0.983	0.985	0.95	0.951	0.941	0.955	0.976	0.935	0.96	0.87	0.86	0.85	0.87	0.97	0.96	0.95	0.67	0.56	0.83	0.65	0.84	0.85	0.71	0.67	0.972	0.85	0.84	0.962	0.969	0.985	0.984	0.973	0.975	0.972	0.98	0.959	0.77	0.966
5W0B	0.986	0.982	0.98	0.979	0.942	0.941	0.932	0.949	0.979	0.925	0.952	0.82	0.83	0.8	0.83	0.958	0.944	0.939	0.45	0.62	0.78	0.51	0.8	0.81	0.44	0.48	0.962	0.78	0.78	0.955	0.958	0.981	0.979	0.974	0.975	0.966	0.971	0.948	0.62	0.956	0.68
6E0K	0.989	0.973	0.979	0.988	0.945	0.961	0.937	0.959	0.975	0.923	0.949	0.85	0.85	0.84	0.85	0.948	0.947	0.965	0.77	0.8	0.69	0.79	0.76	0.77	0.82	0.76	0.964	0.81	0.77	0.949	0.951	0.975	0.972	0.977	0.975	0.966	0.963	0.953	0.84	0.929	0.84	0.78
4WBY	0.99	0.983	0.986	0.984	0.965	0.973	0.961	0.96	0.969	0.936	0.73	0.961	0.962	0.96	0.96	0.944	0.958	0.957	0.938	0.941	0.955	0.942	0.958	0.958	0.948	0.938	0.7	0.955	0.953	0.67	0.72	0.979	0.976	0.969	0.968	0.965	0.975	0.59	0.962	0.948	0.956	0.944	0.949
3K7D	0.9947	0.988	0.99	0.989	0.971	0.97	0.964	0.972	0.986	0.973	0.982	0.98	0.975	0.974	0.978	0.923	0.973	0.972	0.969	0.974	0.973	0.969	0.97	0.969	0.97	0.963	0.985	0.972	0.963	0.98	0.98	0.975	0.983	0.988	0.988	0.981	0.6	0.978	0.979	0.946	0.979	0.971	0.963	0.976
3JZ0	0.981	0.978	0.973	0.97	0.941	0.94	0.948	0.949	0.969	0.903	0.959	0.964	0.958	0.948	0.952	0.8	0.949	0.946	0.947	0.945	0.941	0.942	0.951	0.941	0.94	0.944	0.963	0.945	0.944	0.948	0.955	0.979	0.968	0.968	0.965	0.88	0.952	0.95	0.942	0.93	0.965	0.944	0.943	0.942	0.964
2BE3	0.98	0.986	0.969	0.968	0.91	0.915	0.9	0.922	0.959	0.87	0.953	0.934	0.927	0.926	0.934	0.938	0.91	0.91	0.925	0.935	0.914	0.905	0.906	0.904	0.918	0.909	0.947	0.907	0.922	0.959	0.951	0.965	0.954	0.96	0.957	0.914	0.955	0.951	0.91	0.94	0.937	0.918	0.919	0.94	0.964	0.918
1VJ7	0.989	0.985	0.984	0.986	0.955	0.96	0.952	0.963	0.978	0.922	0.971	0.965	0.966	0.966	0.966	0.954	0.96	0.952	0.955	0.957	0.952	0.949	0.953	0.951	0.951	0.951	0.963	0.955	0.958	0.969	0.975	0.984	0.981	0.977	0.976	0.956	0.974	0.968	0.951	0.964	0.961	0.951	0.953	0.969	0.979	0.966	0.85
6YXA	0.9939	0.994	0.9905	0.992	0.974	0.978	0.976	0.976	0.987	0.972	0.986	0.982	0.983	0.984	0.985	0.976	0.976	0.975	0.977	0.975	0.972	0.969	0.97	0.97	0.975	0.976	0.974	0.962	0.974	0.979	0.981	0.989	0.988	0.982	0.981	0.98	0.9914	0.977	0.97	0.981	0.978	0.971	0.971	0.976	0.987	0.979	0.909	0.54
6W3I	0.985	0.984	0.978	0.975	0.96	0.966	0.956	0.959	0.973	0.948	0.9	0.968	0.96	0.968	0.969	0.945	0.961	0.955	0.945	0.939	0.951	0.943	0.943	0.939	0.946	0.942	0.88	0.952	0.957	0.87	0.89	0.984	0.982	0.973	0.975	0.964	0.975	0.87	0.936	0.927	0.961	0.945	0.938	0.89	0.974	0.939	0.926	0.965	0.975
6JYJ	0.982	0.982	0.974	0.972	0.961	0.966	0.961	0.962	0.97	0.946	0.903	0.973	0.968	0.967	0.971	0.952	0.956	0.961	0.95	0.942	0.947	0.935	0.934	0.934	0.949	0.936	0.88	0.936	0.945	0.88	0.9	0.983	0.98	0.972	0.971	0.962	0.974	0.88	0.935	0.925	0.958	0.942	0.943	0.88	0.972	0.943	0.928	0.966	0.976
4AT7A	0.98	0.977	0.974	0.979	0.96	0.953	0.954	0.956	0.973	0.935	0.951	0.81	0.8	0.8	0.8	0.953	0.964	0.963	0.71	0.79	0.76	0.77	0.8	0.8	0.78	0.74	0.961	0.82	0.84	0.951	0.952	0.98	0.98	0.961	0.972	0.988	0.972	0.949	0.81	0.942	0.84	0.78	0.78	0.95	0.974	0.933	0.914	0.959	0.98
4AT7B	0.981	0.976	0.973	0.979	0.948	0.969	0.966	0.967	0.976	0.948	0.955	0.79	0.74	0.75	0.76	0.95	0.965	0.962	0.69	0.76	0.74	0.79	0.8	0.8	0.79	0.7	0.964	0.83	0.82	0.958	0.958	0.975	0.978	0.972	0.973	0.962	0.968	0.955	0.83	0.933	0.85	0.79	0.78	0.954	0.969	0.936	0.906	0.955	0.98
6KAK	0.9929	0.984	0.9924	0.984	0.969	0.966	0.962	0.965	0.976	0.948	0.979	0.971	0.977	0.974	0.977	0.97	0.972	0.966	0.969	0.974	0.968	0.97	0.969	0.968	0.976	0.972	0.977	0.97	0.975	0.976	0.978	0.975	0.981	0.974	0.971	0.969	0.983	0.973	0.974	0.975	0.981	0.98	0.967	0.976	0.978	0.964	0.958	0.98	0.989
4WCW	0.97	0.963	0.96	0.956	0.88	0.87	0.86	0.87	0.949	0.83	0.928	0.917	0.918	0.915	0.918	0.89	0.88	0.88	0.88	0.89	0.89	0.88	0.9	0.89	0.903	0.88	0.931	0.88	0.88	0.92	0.935	0.948	0.94	0.935	0.934	0.9	0.944	0.911	0.9	0.89	0.92	0.89	0.88	0.901	0.952	0.88	0.76	0.89	0.938
6SJ5	0.97	0.965	0.961	0.953	0.89	0.89	0.89	0.88	0.945	0.86	0.925	0.927	0.917	0.922	0.922	0.9	0.89	0.89	0.89	0.907	0.903	0.89	0.902	0.9	0.913	0.9	0.933	0.903	0.9	0.936	0.946	0.956	0.946	0.935	0.932	0.88	0.951	0.916	0.911	0.89	0.929	0.908	0.9	0.908	0.954	0.87	0.77	0.89	0.941
6J7S	0.98	0.976	0.973	0.973	0.949	0.953	0.945	0.953	0.938	0.918	0.957	0.953	0.957	0.958	0.958	0.947	0.951	0.949	0.934	0.945	0.943	0.94	0.948	0.936	0.951	0.945	0.961	0.933	0.961	0.956	0.961	0.976	0.972	0.94	0.93	0.955	0.958	0.947	0.953	0.947	0.957	0.955	0.944	0.947	0.962	0.943	0.905	0.954	0.977
5UVD	0.974	0.971	0.966	0.963	0.936	0.922	0.931	0.939	0.925	0.89	0.949	0.954	0.954	0.957	0.957	0.948	0.939	0.937	0.936	0.944	0.936	0.936	0.936	0.935	0.937	0.936	0.952	0.929	0.948	0.933	0.947	0.97	0.962	0.92	0.92	0.953	0.964	0.942	0.95	0.923	0.958	0.943	0.921	0.953	0.973	0.922	0.902	0.958	0.977
6IG2	0.987	0.982	0.979	0.983	0.965	0.958	0.964	0.957	0.967	0.928	0.968	0.965	0.97	0.966	0.969	0.929	0.964	0.962	0.95	0.96	0.963	0.962	0.96	0.96	0.956	0.948	0.971	0.955	0.965	0.969	0.971	0.98	0.971	0.983	0.974	0.954	0.945	0.961	0.955	0.939	0.963	0.958	0.948	0.958	0.95	0.946	0.945	0.96	0.975
7ECD	0.989	0.987	0.985	0.982	0.964	0.962	0.961	0.958	0.964	0.922	0.962	0.971	0.956	0.961	0.96	0.927	0.959	0.968	0.946	0.958	0.961	0.96	0.96	0.959	0.959	0.946	0.967	0.956	0.962	0.95	0.965	0.979	0.98	0.972	0.971	0.952	0.952	0.96	0.954	0.925	0.967	0.952	0.957	0.96	0.958	0.938	0.928	0.953	0.969
4WQK	0.967	0.961	0.954	0.959	0.914	0.912	0.904	0.911	0.9	0.87	0.928	0.936	0.935	0.931	0.94	0.934	0.932	0.911	0.916	0.929	0.926	0.932	0.935	0.937	0.941	0.922	0.934	0.942	0.929	0.922	0.936	0.952	0.956	0.9	0.89	0.919	0.951	0.921	0.939	0.927	0.953	0.939	0.914	0.922	0.958	0.911	0.89	0.931	0.959
[truncated: 12 more columns]
